# Supplementary material for: A pilot randomized controlled trial to explore the feasibility of a peer-delivered single-session brief intervention for youth with moderate risk substance use
Source: PLoS One. 2026 Mar 16;21(3):e0344661. doi: 10.1371/journal.pone.0344661 (PMC12991270; doi:10.1371/journal.pone.0344661)
Supplement: S5 File — (CSV) [file pone.0344661.s005.csv]

study_id	time_taken	current_age	gender	other_gender	education_level	marital_status	living_arrangement	parental_status	hiv_status	type_of_intervention	fidelity_scores	intervention_time	socio_demographics_complete	tobacco_use	alcohol_use	cannabis_use	cocaine_use	miraa_mogoka_use	inhalant_use	sedative_use	hallucinogen_use	opioid_use	other_use	other_substance_abuse_use	assisty_scores_complete	tobacco_score	tobacco_3mo	alcohol_score	alcohol_3mo	cannabis_score	cannabis_3mo	cocaine_score	cocaine_3mo	miraa_mogoka_score	miraa_mogoka_3mo	inhalant_score	inhalant_3mo	sedative_score	sedative_3mo	hallucinogen_score	hallucinogen_3mo	opioid_score	opioid_3mo	other_score	other_3mo	other_substance_abuse	total_assist_y_score	total_assist_y_score_3mo	lifetime_substance_use_complete
1	15	23	1		5	1	1	4	1	1	34	11	2	1	1	1	0	1	0	0	0	0	0	NO	2	0	0	11	18	3	0	0	0	6	0	0	0	0	0	0	0	0	0	0	0		20	18	2
1	43	16	3		5	1	1	2	2	1			0												0	4		5		6		5		8		9		2		3		3		5		Bhang	50		0
1a	13	18	2		5	1	3	1	2	1	34	7	2	0	1	1	0	0	0	0	0	0	0	NO	2	0	0	0	0	2	0	0	0	0	0	0	0	0	0	0	0	0	0	0	0		2	0	2
2	20	20	1		6		3	1	1	2	3	7	2	0	1	0	0	0	0	0	0	0	0	NO	2	0	0	2	6	0	0	0	0	0	0	0	0	0	0	0	0	0	0	0	0	0	2	6	2
2a	18	22	1		5	1	3	2	1	2	3	4	2	0	1	1	0	0	0	0	0	0	0	NO	2	0	0	0	3	3	6	0	0	0	0	0	0	0	0	0	0	0	0	0	0	0	3	9	2
3	17	22	1		5	1	1	1	1	2	2	7	2	0	1	1	0		0	0	0	0	0	NO	2	0	14	0	13	11	0	0	0	0	0	0	0	0	0	0	0	0	0	0	0	0	11	27	2
3a	10	23	2		6	1	1	3	3	1	34	9	2	0	1	1	0	0	0	0	0	0	0	NO	2	0	0	11	2	2	0	0	0	0	0	0	0	0	0	0	0	0	0	0	0	0	13	2	2
4a	17	20	1		5	1	1	2	3	2	3	4	2	0	1	1	0	1	0	0	0	0	0	NO	2	0	0	6	6	6	3	0	0	7	19	0	0	0	0	0	0	0	0	0	0	0	19	28	2
5	18	21	1		6	1	3	1	2	1	34	11	2	0	1	0	0	0	0	0	0	0	0	NO	2	0		5		0		0		0		0		0		0		0		0		0	5		2
5a	10	23	1		6	1	3	1	3	2	3	5	2	0	1	1	0	0	0	0	0	0	0	NO	2	0	0	5	2	7	11	0	0	0	0	0	0	0	0	0	0	0	0	0	0	0	12	13	2
6	15	17	1		4	1	1	1	3	1	34	9	2	1	1	0	0	1	0		0	0	0	NO	2	0	3	0	2	0	0	0	0	3	0	0	0	0	0	0	0	0	0	0	0	0	3	5	2
6a	16	23	2		5	1	3	1	1	2	3	7	2	0	1	0	0	0	0	0	0	0	0	NO	2	0	0	3	0	0	0	0	0	0	0	0	0	0	0	0	0	0	0	0	0	0	3	0	2
7a	-702	20	1		6	1	1	4	1	1	34	10	2	0	1	0	0	0	0	0	0	0	0	NO	2	0	0	14	18	0	0	0	0	0	0	0	0	0	0	0	0	0	0	0	0	0	14	18	2
8	17	22	1		6	1	2	4	1	2	4	7	2	0	1	0	0	0	0	0	0	0	0	NO	2	0	0	8	10	0	0	0	0	0	0	0	0	0	0	0	0	0	0	0	0	0	8	10	2
8a	13	21	1		5	1	1	4	1	1	34	10	2	0	1	0	0	1	0	0	0	0	0	NO	2	0		3		0		0		3		0		0		0		0		0		0	6		2
9	10	22	1		5	1	1	2	1	2	4	9	2	1	1	0	0	0	0	0	0	0	0	NO	2	6	0	12	7	0	0	0	0	0	0	0	0	0	0	0	0	0	0	0	0	0	18	7	2
10a	12	22	1		5	1	1	4	1	2	3	6	2	0	1	0	0	1	0	0	0	0	0	NO	2	0	0	9	6	0	0	0	0	0	0	0	0	0	0	0	0	0	0	0	0	0	9	6	2
11a	11	20	1		5	1	3	2	1	1	34	10	2	0	1	0	0	0	0	0	0	0	0	NO	2	0	0	4	2	0	0	0	0	0	0	0	0	0	0	0	0	0	0	0	0	0	4	2	2
12	15	22	2		4	1	1	4	1	2	2	13	2	0	1	0	0	0	0	0	0	0	0	NO	2	0	0	3	3	0	0	0	0	0	0	0	0	0	0	0	0	0	0	0	0	0	3	3	2
12a	40	21	2		3	1	1	4	1	2	3	7	2	0	1	0	0	0	0	0	0	0	0	NO	2	0	0	3	0	0	0	0	0	0	0	0	0	0	0	0	0	0	0	0	0	0	3	0	2
13	8	20	1		4	1	1	3	1	2	2	9	2	0	1	0	0	0	0	0	0	0	0	NO	2	0	0	2	2	0	0	0	0	0	0	0	0	0	0	0	0	0	0	0	0	0	2	2	2
13a	12	19	2		5	1	1	4	1	1	34	9	2	0	1	0	0	0	0	0	0	0	0	NO	2	0		2		0		0		0		0		0		0		0		0		0	2		2
14	18	20	1		5	1	3	2	1	1	34	12	2	0	1	1	0	1	0	0	0	0	0	NO	2	0	0	9	9	10	15	0	0	8	9	0	0	0	0	0	0	0	0	0	0	0	27	33	2
14a	12	22	1		3	1	3		1	2	3	7	2	0	1	0	0	0	0	0	0	0	0	NO	2	0	0	3	6	0	0	0	0	0	0	0	0	0	0	0	0	0	0	0	0	0	3	6	2
15	12	16	1		4	1	1	1	1	2	3	5	2	0	1	1	0	0	0	0	0	0	0	NO	2	0	0	7	5	9	5	0	0	0	0	0	0	0	0	0	0	0	0	0	0	0	16	10	2
15a	-11524	23	2		6	1	3	1	1	2	4	6	2	0	1	1	0	0	0	1	1	0	0	NO	2	0	8	11	12	5	2	0	0	0	0	0	9	0	0	2	0	0	0	0	0	0	18	31	2
16a	8	20	1		5	1	3	1	2	1	34	7	2	0	1	0	0	0	0	0	0	0	0	NO	2	0	0	11	7	0	0	0	0	0	0	0	0	0	0	0	0	0	0	0	0	0	11	7	2
17a	-18712	24	2		6	1	1	2	1	1	34	7	2	0	1	0	0	0	0	0	0	1	0	NO	2	0	0	2	2	0	0	0	0	0	0	0	0	0	0	0	0	0	0	0	0	0	2	2	2
18a	12	20	1		5	1	2	1	3	1	33	9	2	0	1	0	0	0	0	0	0	0	0	NO	2	0	0	14	16	0	0	0	0	0	0	0	0	0	0	0	0	0	0	0	0	0	14	16	2
19	10	21	1		6	1	1	1	3	1	34	9	2	0	1	0	0	0	0	0	0	0	0	NO	2	0	0	14	2	0	0	0	0	0	0	0	0	0	0	0	0	0	0	0	0	0	14	2	2
19a	10	18	2		5	1	3	1	1	2	3	6	2	0	1	0	0	0	0	0	0	0	0	NO	2	0	0	12	0	0	0	0	0	0	0	0	0	0	0	0	0	0	0	0	0	0	12	0	2
20a	10	21	1		5	1	3	1	3	1	34	12	2	0	1	1	0	0	0	0	0	0	0	NO	2	0	0	3	3	3	3	0	0	0	0	0	0	0	0	0	0	0	0	0	0	0	6	6	2
21	12	18	2		4	1	1	4	1	1	29	7	2	0	1	0	0	0	0	1	0	0	0	NO	2	0	0	0	9	0	0	0	0	0	0	0	0	3	0	0	0	0	0	0	0	0	3	9	2
21a	15	20	2		5	1	3	1	2	1	34	9	2	0	1	0	0	0	0	0	0	0	0	NO	2	0	0	13	0	0	0	0	0	0	0	0	0	0	0	0	0	0	0	0	0	0	13	0	2
22	16	24	1		6	1	1	4		1	34	11	2	0	1	1	0	1	0	0	0		0	NO	2	0	0	11	8	0	8	0	0	0	0	0	0	0	0	0	0	0	0	0	0	0	11	16	2
22a	10	19	2		5	1	1	1	1	1	34	6	2	1	1	0	0	0	0	0	0	0	0	NO	2	0	0	6	14	0	11	0	0	0	0	0	0	0	0	0	0	0	0	0	0	0	6	25	2
23a	9	23	2		5	1	1	1	1	2	3	3	2	0	1	0	0	0	0	1	0	0	0	NO	2	0	0	0	2	0	0	0	0	0	0	0	0	5	0	0	0	0	0	0	0	0	5	2	2
24	13	19	1		4	1	1	1	1	1	34	9	2	1	1		0	0	0	0	0	0	0	NO	2	0		5		0		0		0		0		0		0		0		0		0	5		2
25	10	19	1		6	1	1	1	1	1	34	8	2	0	1	1	0	0	0	0	0	0	0	NO	2	0	0	7	15	0	5	0	0	0	0	0	0	0	0	0	0	0	0	0	0	0	7	20	2
28	20	20	1		4	1	1	3	1	2	3	8	2	0	1	0	0	0	0	0	0	0	0	NO	2	0	0	7	0	0	0	0	0	0	0	0	0	0	0	0	0	0	0	0	0	0	7	0	2
29	15	20	1		4	1	1	1	1	2	4	7	2	1	1	1	0	0	0	0	0	0	0	NO	2	11	0	12	2	0	7	5	0	0	0	0	0	0	0	0	0	0	0	0	0	0	28	9	2
31	20	17	1		4	1	1	2	1	2	3	10	2	0	1	0	0	0	0	0	0	0	0	NO	2	0	0	3	6	0	0	0	0	0	0	0	0	0	0	0	0	0	0	0	0	0	3	6	2
32	20	16	1		4	1	1	2	1	2	2	6	2	0	0	1	0	0	0	0	0	0	0	NO	2	0	0	0	0	2	6	0	0	0	0	0	0	0	0	0	0	0	0	0	0	0	2	6	2
33	6	15	1		4	1	1	1	1	1	34	11	2	0	1	1	0	0	0	0	0	0	0	NO	2	0	0	0	14	3	0	0	0	0	0	0	0	0	0	0	0	0	0	0	0	0	3	14	2
34	22	23	1		6	1	3	3	1	1	34	9	2	0	1	0	0	0	0	0	0	0	0	NO	2	0	0	2	2	0	0	0	0	0	0	0	0	0	0	0	0	0	0	0	0	0	2	2	2
35	18	24	1		6	1	3	4	1	1	34	11	2	1	1	0	0	1	0	0	0	0	0	NO	2	0	0	7	13	0	0	0	0	5	0	0	0	0	0	0	0	0	0	0	0	0	12	13	2
36	10	22	1		5	1	1	1	1	2	4	6	2	0	1	0	0	0	0	0	0	0	0	NO	2	0		13		0		0		0		0		0		0		0		0		0	13		2
37	14	16	1		4	1	1	1	1	2	3	7	2	0	1	0	0	0	0	0	0	0	0	NO	2	0	0	3	0	0	0	0	0	0	0	0	0	0	0	0	0	0	0	0	0	0	3	0	2
40	17	21	1		6	3	2	3	2	2	3	8	2	0	1	0	0	0	0	0	0	0	0	NO	2	0		5		0		0		0		0		0		0		0		0		0	5		2
42	-701	19	1		4	1	1	2	1	2	4	6	2	0	1	0	0	0	0	0	0	0	0	NO	2	0	0	7	3	0	0	0	0	0	0	0	0	0	0	0	0	0	0	0	0	0	7	3	2
44	16	19	1		4	1	1	1	1	1	34	9	2	0	1	0	0	0	0	0	0	0	0	NO	2	0	0	11	3	0	0	0	0	0	0	0	0	0	0	0	0	0	0	0	0	0	11	3	2
45	12	18	1		4	1	1	1	1	2	4	6	2	0	1	1	0	0	0	0	0	0	0	NO	2	0	0	7	5	11	0	0	0	0	2	0	0	0	0	0	0	0	0	0	0	0	18	7	2
47	20	19	2		5	1	1	3	1	1	34	11	2	0	1	0	0	0	0	0	0	0	0	NO	2	0	0	2	3	0	0	0	0	0	0	0	0	0	0	0	0	0	0	0	0	0	2	3	2
49	19	22	2		5	1	1	2	1	2	1	10	2	1	0	0	0	0	0	0	0	0	0	NO	2	11	9	0	21	0	0	0	0	0	20	0	0	0	0	0	0	0	0	0	0	0	11	50	2
50	1455	20	2		6	1	1	3	1	1	34	10	2	0	1	0	0	0	0	0	0	0	0	NO	2	0	0	3	2	0	0	0	0	0	0	0	0	0	0	0	0	0	0	0	0	0	3	2	2
52	20	23	2		6	1	1	1	2	1	33	10	2	0	1	0	0	0	0	0	0	0	0	NO	2	0	0	2	0	0	0	0	0	0	0	0	0	0	0	0	0	0	0	0	0	0	2	0	2
53	20	22	2		5	1	3	3	1	1	34	16	2	1	1	0	0	0	0	0	0	0	0	NO	2	3	0	17	13	0	13	0	11	0	0	0	0	0	0	0	0	0	0	0	0	0	20	37	2
54	20	22	2		6	1	3	4	2	2	4	5	2	0	1	1	0	0	0	0	0	0	0	NO	2	0	0	14	23	6	5	0	0	0	0	0	0	0	0	0	0	0	0	0	0	0	20	28	2
57	20	15	1		4	1	1	3	3	1	34	8	2	1	1	1	0	1	1	0	0	0	0	NO	2	9	22	2	2	6	6	0	0	2	20	0	0	0	0	0	0	0	0	0	0	0	19	50	2
59	16	17	1		4	1	1	2	2	2	3	5	2	0	1	1	0	0	0	0	0	0	0	NO	2	0	0	3	0	3	0	0	0	0	0	0	0	0	0	0	0	0	0	0	0	0	6	0	2
61	22	14	2		4	1	1	1	3	1	34	16	2	0	1	0	0	0	0	0	0	0	0	NO	2	0	16	17	20	0	0	0	0	0	15	0	0	0	0	0	0	0	0	0	0	0	17	51	2
62	13	17	2		4	1	1	1	1	1	34	9	2	0	1	0	0		0	0	0	0	0	NO	2	0		5		0		0		0		0		0		0		0		0		0	5		2
64	16	18	2		4	1	1	2	3	2	3	5	2	0	1	1	0	0	0	0	0	0	0	NO	2	0	0	0	0	6	0	0	0	0	0	0	0	0	0	0	0	0	0	0	0	0	6	0	2
65	-710	15	2		4	1	1	4	3	2	3	5	2	0	1	1	0	0	0	0	0	0	0	NO	2	0	0	6	6	6	8	0	0	0	0	0	0	0	0	0	0	0	0	0	0	0	12	14	2
66	11	16	1		4	1	3	1	1	1	34	10	2	0	1	1	0	0	0	0	0	0	0	NO	2	0	0	6	12	9	0	0	0	0	0	0	0	0	0	0	0	0	0	0	0	0	15	12	2
67	16	18	1		4	1	1	1	3	1	34	10	2	0	1	1	0	1	0	0	0	0	0	NO	2	0	0	11	6	6	8	0	0	0	0	0	0	0	0	0	0	0	0	0	0	0	17	14	2
68	21	16	2		4	1	1	1	2	1	34	9	2	0	0	1	0	0	0	0	0	0	0	NO	2	0	0	0	16	5	17	0	0	0	0	0	0	0	0	0	0	0	0	0	0	0	5	33	2
69	23	17	1		4	1	1	4	2	1	34	10	2	0	0	1	0	0	0	0	0	0	0	NO	2	0	0	0	0	3	3	0	0	0	0	0	0	0	0	0	0	0	0	0	0	0	3	3	2
70	-44620	16	2		3	1	1	4	1	2	3	9	2	0	1	0	0	0	0	0	0	0	0	NO	2	0	0	2	0	0	0	0	0	0	0	0	0	0	0	0	0	0	0	0	0	0	2	0	2
71	16	17	1		4	1	1	1	1	1	34	10	2	0	1	0	0	0	0	0	0	0	0	NO	2	0	0	3	0	0	0	0	0	0	0	0	0	0	0	0	0	0	0	0	0	0	3	0	2
72	14	15	1		4	1	1	1	2	1	34	8	2	1	1	1	0	0	0	0	0	0	0	NO	2	9	3	0	0	0	3	0	0	0	0	0	0	0	0	0	0	0	0	0	0	0	9	6	2
[truncated: 106 more columns]
