# Supplementary material for: A pilot randomized controlled trial to explore the feasibility of a peer-delivered single-session brief intervention for youth with moderate risk substance use
Source: PLoS One. 2026 Mar 16;21(3):e0344661. doi: 10.1371/journal.pone.0344661 (PMC12991270; doi:10.1371/journal.pone.0344661)
Supplement: S6 File — (CSV) [file pone.0344661.s006.csv]

Patient Study Number	The time taken in minutes to interview the patient	The current age of the patient in years	Gender	Another type of gender	Level of education	Marital Status	Living arrangement; Lives with	Parental status	HIV status	Type of intervention	Fidelity Scores	The time taken for the intervention (in minutes)	Complete?	Tobacco products	Alcoholic beverage	Cannabis	Cocaine	Miraa / Mogoka	Inhalants	Sedatives or Sleeping pills	Hallucinogens	Opioids	Others- specify	Another substance abuse	Complete?	Tobacco products	Tobacco products	Alcoholic beverage	Alcoholic beverage	Cannabis	Cannabis	Cocaine	Cocaine	Miraa / Mogoka	Miraa / Mogoka	Inhalants	Inhalants	Sedatives or Sleeping pills	Sedatives or Sleeping pills	Hallucinogens	Hallucinogens	Opioids	Opioids	Others- specify	Others- specify	Another substance abuse	Baseline: Total ASSIST Y score	3 months: Total ASSIST Y score	Complete?
1	15	23	Male		Complete secondary	Never married	Family/relative	Both parents died	Positive	Brief intervention	34	11	Complete	Yes	Yes	Yes	No	Yes	No	No	No	No	No	NO	Complete	0	0	11	18	3	0	0	0	6	0	0	0	0	0	0	0	0	0	0	0		20	18	Complete
1	43	16	Other (Specify): {other_gender}		Complete secondary	Never married	Family/relative	One parent alive (Mother)	Negative	Brief intervention			Incomplete												Incomplete	4		5		6		5		8		9		2		3		3		5		Bhang	50		Incomplete
1a	13	18	Female		Complete secondary	Never married	Alone	Both parents alive	Negative	Brief intervention	34	7	Complete	No	Yes	Yes	No	No	No	No	No	No	No	NO	Complete	0	0	0	0	2	0	0	0	0	0	0	0	0	0	0	0	0	0	0	0		2	0	Complete
2	20	20	Male		Tertiary +		Alone	Both parents alive	Positive	Psychoeducation	3	7	Complete	No	Yes	No	No	No	No	No	No	No	No	NO	Complete	0	0	2	6	0	0	0	0	0	0	0	0	0	0	0	0	0	0	0	0	0	2	6	Complete
2a	18	22	Male		Complete secondary	Never married	Alone	One parent alive (Mother)	Positive	Psychoeducation	3	4	Complete	No	Yes	Yes	No	No	No	No	No	No	No	NO	Complete	0	0	0	3	3	6	0	0	0	0	0	0	0	0	0	0	0	0	0	0	0	3	9	Complete
3	17	22	Male		Complete secondary	Never married	Family/relative	Both parents alive	Positive	Psychoeducation	2	7	Complete	No	Yes	Yes	No		No	No	No	No	No	NO	Complete	0	14	0	13	11	0	0	0	0	0	0	0	0	0	0	0	0	0	0	0	0	11	27	Complete
3a	10	23	Female		Tertiary +	Never married	Family/relative	One parent alive (Father)	Unknown	Brief intervention	34	9	Complete	No	Yes	Yes	No	No	No	No	No	No	No	NO	Complete	0	0	11	2	2	0	0	0	0	0	0	0	0	0	0	0	0	0	0	0	0	13	2	Complete
4a	17	20	Male		Complete secondary	Never married	Family/relative	One parent alive (Mother)	Unknown	Psychoeducation	3	4	Complete	No	Yes	Yes	No	Yes	No	No	No	No	No	NO	Complete	0	0	6	6	6	3	0	0	7	19	0	0	0	0	0	0	0	0	0	0	0	19	28	Complete
5	18	21	Male		Tertiary +	Never married	Alone	Both parents alive	Negative	Brief intervention	34	11	Complete	No	Yes	No	No	No	No	No	No	No	No	NO	Complete	0		5		0		0		0		0		0		0		0		0		0	5		Complete
5a	10	23	Male		Tertiary +	Never married	Alone	Both parents alive	Unknown	Psychoeducation	3	5	Complete	No	Yes	Yes	No	No	No	No	No	No	No	NO	Complete	0	0	5	2	7	11	0	0	0	0	0	0	0	0	0	0	0	0	0	0	0	12	13	Complete
6	15	17	Male		Incomplete secondary	Never married	Family/relative	Both parents alive	Unknown	Brief intervention	34	9	Complete	Yes	Yes	No	No	Yes	No		No	No	No	NO	Complete	0	3	0	2	0	0	0	0	3	0	0	0	0	0	0	0	0	0	0	0	0	3	5	Complete
6a	16	23	Female		Complete secondary	Never married	Alone	Both parents alive	Positive	Psychoeducation	3	7	Complete	No	Yes	No	No	No	No	No	No	No	No	NO	Complete	0	0	3	0	0	0	0	0	0	0	0	0	0	0	0	0	0	0	0	0	0	3	0	Complete
7a	-702	20	Male		Tertiary +	Never married	Family/relative	Both parents died	Positive	Brief intervention	34	10	Complete	No	Yes	No	No	No	No	No	No	No	No	NO	Complete	0	0	14	18	0	0	0	0	0	0	0	0	0	0	0	0	0	0	0	0	0	14	18	Complete
8	17	22	Male		Tertiary +	Never married	Friend/non-relative	Both parents died	Positive	Psychoeducation	4	7	Complete	No	Yes	No	No	No	No	No	No	No	No	NO	Complete	0	0	8	10	0	0	0	0	0	0	0	0	0	0	0	0	0	0	0	0	0	8	10	Complete
8a	13	21	Male		Complete secondary	Never married	Family/relative	Both parents died	Positive	Brief intervention	34	10	Complete	No	Yes	No	No	Yes	No	No	No	No	No	NO	Complete	0		3		0		0		3		0		0		0		0		0		0	6		Complete
9	10	22	Male		Complete secondary	Never married	Family/relative	One parent alive (Mother)	Positive	Psychoeducation	4	9	Complete	Yes	Yes	No	No	No	No	No	No	No	No	NO	Complete	6	0	12	7	0	0	0	0	0	0	0	0	0	0	0	0	0	0	0	0	0	18	7	Complete
10a	12	22	Male		Complete secondary	Never married	Family/relative	Both parents died	Positive	Psychoeducation	3	6	Complete	No	Yes	No	No	Yes	No	No	No	No	No	NO	Complete	0	0	9	6	0	0	0	0	0	0	0	0	0	0	0	0	0	0	0	0	0	9	6	Complete
11a	11	20	Male		Complete secondary	Never married	Alone	One parent alive (Mother)	Positive	Brief intervention	34	10	Complete	No	Yes	No	No	No	No	No	No	No	No	NO	Complete	0	0	4	2	0	0	0	0	0	0	0	0	0	0	0	0	0	0	0	0	0	4	2	Complete
12	15	22	Female		Incomplete secondary	Never married	Family/relative	Both parents died	Positive	Psychoeducation	2	13	Complete	No	Yes	No	No	No	No	No	No	No	No	NO	Complete	0	0	3	3	0	0	0	0	0	0	0	0	0	0	0	0	0	0	0	0	0	3	3	Complete
12a	40	21	Female		Complete primary	Never married	Family/relative	Both parents died	Positive	Psychoeducation	3	7	Complete	No	Yes	No	No	No	No	No	No	No	No	NO	Complete	0	0	3	0	0	0	0	0	0	0	0	0	0	0	0	0	0	0	0	0	0	3	0	Complete
13	8	20	Male		Incomplete secondary	Never married	Family/relative	One parent alive (Father)	Positive	Psychoeducation	2	9	Complete	No	Yes	No	No	No	No	No	No	No	No	NO	Complete	0	0	2	2	0	0	0	0	0	0	0	0	0	0	0	0	0	0	0	0	0	2	2	Complete
13a	12	19	Female		Complete secondary	Never married	Family/relative	Both parents died	Positive	Brief intervention	34	9	Complete	No	Yes	No	No	No	No	No	No	No	No	NO	Complete	0		2		0		0		0		0		0		0		0		0		0	2		Complete
14	18	20	Male		Complete secondary	Never married	Alone	One parent alive (Mother)	Positive	Brief intervention	34	12	Complete	No	Yes	Yes	No	Yes	No	No	No	No	No	NO	Complete	0	0	9	9	10	15	0	0	8	9	0	0	0	0	0	0	0	0	0	0	0	27	33	Complete
14a	12	22	Male		Complete primary	Never married	Alone		Positive	Psychoeducation	3	7	Complete	No	Yes	No	No	No	No	No	No	No	No	NO	Complete	0	0	3	6	0	0	0	0	0	0	0	0	0	0	0	0	0	0	0	0	0	3	6	Complete
15	12	16	Male		Incomplete secondary	Never married	Family/relative	Both parents alive	Positive	Psychoeducation	3	5	Complete	No	Yes	Yes	No	No	No	No	No	No	No	NO	Complete	0	0	7	5	9	5	0	0	0	0	0	0	0	0	0	0	0	0	0	0	0	16	10	Complete
15a	-11524	23	Female		Tertiary +	Never married	Alone	Both parents alive	Positive	Psychoeducation	4	6	Complete	No	Yes	Yes	No	No	No	Yes	Yes	No	No	NO	Complete	0	8	11	12	5	2	0	0	0	0	0	9	0	0	2	0	0	0	0	0	0	18	31	Complete
16a	8	20	Male		Complete secondary	Never married	Alone	Both parents alive	Negative	Brief intervention	34	7	Complete	No	Yes	No	No	No	No	No	No	No	No	NO	Complete	0	0	11	7	0	0	0	0	0	0	0	0	0	0	0	0	0	0	0	0	0	11	7	Complete
17a	-18712	24	Female		Tertiary +	Never married	Family/relative	One parent alive (Mother)	Positive	Brief intervention	34	7	Complete	No	Yes	No	No	No	No	No	No	Yes	No	NO	Complete	0	0	2	2	0	0	0	0	0	0	0	0	0	0	0	0	0	0	0	0	0	2	2	Complete
18a	12	20	Male		Complete secondary	Never married	Friend/non-relative	Both parents alive	Unknown	Brief intervention	33	9	Complete	No	Yes	No	No	No	No	No	No	No	No	NO	Complete	0	0	14	16	0	0	0	0	0	0	0	0	0	0	0	0	0	0	0	0	0	14	16	Complete
19	10	21	Male		Tertiary +	Never married	Family/relative	Both parents alive	Unknown	Brief intervention	34	9	Complete	No	Yes	No	No	No	No	No	No	No	No	NO	Complete	0	0	14	2	0	0	0	0	0	0	0	0	0	0	0	0	0	0	0	0	0	14	2	Complete
19a	10	18	Female		Complete secondary	Never married	Alone	Both parents alive	Positive	Psychoeducation	3	6	Complete	No	Yes	No	No	No	No	No	No	No	No	NO	Complete	0	0	12	0	0	0	0	0	0	0	0	0	0	0	0	0	0	0	0	0	0	12	0	Complete
20a	10	21	Male		Complete secondary	Never married	Alone	Both parents alive	Unknown	Brief intervention	34	12	Complete	No	Yes	Yes	No	No	No	No	No	No	No	NO	Complete	0	0	3	3	3	3	0	0	0	0	0	0	0	0	0	0	0	0	0	0	0	6	6	Complete
21	12	18	Female		Incomplete secondary	Never married	Family/relative	Both parents died	Positive	Brief intervention	29	7	Complete	No	Yes	No	No	No	No	Yes	No	No	No	NO	Complete	0	0	0	9	0	0	0	0	0	0	0	0	3	0	0	0	0	0	0	0	0	3	9	Complete
21a	15	20	Female		Complete secondary	Never married	Alone	Both parents alive	Negative	Brief intervention	34	9	Complete	No	Yes	No	No	No	No	No	No	No	No	NO	Complete	0	0	13	0	0	0	0	0	0	0	0	0	0	0	0	0	0	0	0	0	0	13	0	Complete
22	16	24	Male		Tertiary +	Never married	Family/relative	Both parents died		Brief intervention	34	11	Complete	No	Yes	Yes	No	Yes	No	No	No		No	NO	Complete	0	0	11	8	0	8	0	0	0	0	0	0	0	0	0	0	0	0	0	0	0	11	16	Complete
22a	10	19	Female		Complete secondary	Never married	Family/relative	Both parents alive	Positive	Brief intervention	34	6	Complete	Yes	Yes	No	No	No	No	No	No	No	No	NO	Complete	0	0	6	14	0	11	0	0	0	0	0	0	0	0	0	0	0	0	0	0	0	6	25	Complete
23a	9	23	Female		Complete secondary	Never married	Family/relative	Both parents alive	Positive	Psychoeducation	3	3	Complete	No	Yes	No	No	No	No	Yes	No	No	No	NO	Complete	0	0	0	2	0	0	0	0	0	0	0	0	5	0	0	0	0	0	0	0	0	5	2	Complete
24	13	19	Male		Incomplete secondary	Never married	Family/relative	Both parents alive	Positive	Brief intervention	34	9	Complete	Yes	Yes		No	No	No	No	No	No	No	NO	Complete	0		5		0		0		0		0		0		0		0		0		0	5		Complete
25	10	19	Male		Tertiary +	Never married	Family/relative	Both parents alive	Positive	Brief intervention	34	8	Complete	No	Yes	Yes	No	No	No	No	No	No	No	NO	Complete	0	0	7	15	0	5	0	0	0	0	0	0	0	0	0	0	0	0	0	0	0	7	20	Complete
28	20	20	Male		Incomplete secondary	Never married	Family/relative	One parent alive (Father)	Positive	Psychoeducation	3	8	Complete	No	Yes	No	No	No	No	No	No	No	No	NO	Complete	0	0	7	0	0	0	0	0	0	0	0	0	0	0	0	0	0	0	0	0	0	7	0	Complete
29	15	20	Male		Incomplete secondary	Never married	Family/relative	Both parents alive	Positive	Psychoeducation	4	7	Complete	Yes	Yes	Yes	No	No	No	No	No	No	No	NO	Complete	11	0	12	2	0	7	5	0	0	0	0	0	0	0	0	0	0	0	0	0	0	28	9	Complete
31	20	17	Male		Incomplete secondary	Never married	Family/relative	One parent alive (Mother)	Positive	Psychoeducation	3	10	Complete	No	Yes	No	No	No	No	No	No	No	No	NO	Complete	0	0	3	6	0	0	0	0	0	0	0	0	0	0	0	0	0	0	0	0	0	3	6	Complete
32	20	16	Male		Incomplete secondary	Never married	Family/relative	One parent alive (Mother)	Positive	Psychoeducation	2	6	Complete	No	No	Yes	No	No	No	No	No	No	No	NO	Complete	0	0	0	0	2	6	0	0	0	0	0	0	0	0	0	0	0	0	0	0	0	2	6	Complete
33	6	15	Male		Incomplete secondary	Never married	Family/relative	Both parents alive	Positive	Brief intervention	34	11	Complete	No	Yes	Yes	No	No	No	No	No	No	No	NO	Complete	0	0	0	14	3	0	0	0	0	0	0	0	0	0	0	0	0	0	0	0	0	3	14	Complete
34	22	23	Male		Tertiary +	Never married	Alone	One parent alive (Father)	Positive	Brief intervention	34	9	Complete	No	Yes	No	No	No	No	No	No	No	No	NO	Complete	0	0	2	2	0	0	0	0	0	0	0	0	0	0	0	0	0	0	0	0	0	2	2	Complete
35	18	24	Male		Tertiary +	Never married	Alone	Both parents died	Positive	Brief intervention	34	11	Complete	Yes	Yes	No	No	Yes	No	No	No	No	No	NO	Complete	0	0	7	13	0	0	0	0	5	0	0	0	0	0	0	0	0	0	0	0	0	12	13	Complete
36	10	22	Male		Complete secondary	Never married	Family/relative	Both parents alive	Positive	Psychoeducation	4	6	Complete	No	Yes	No	No	No	No	No	No	No	No	NO	Complete	0		13		0		0		0		0		0		0		0		0		0	13		Complete
37	14	16	Male		Incomplete secondary	Never married	Family/relative	Both parents alive	Positive	Psychoeducation	3	7	Complete	No	Yes	No	No	No	No	No	No	No	No	NO	Complete	0	0	3	0	0	0	0	0	0	0	0	0	0	0	0	0	0	0	0	0	0	3	0	Complete
40	17	21	Male		Tertiary +	Married/cohabiting	Friend/non-relative	One parent alive (Father)	Negative	Psychoeducation	3	8	Complete	No	Yes	No	No	No	No	No	No	No	No	NO	Complete	0		5		0		0		0		0		0		0		0		0		0	5		Complete
42	-701	19	Male		Incomplete secondary	Never married	Family/relative	One parent alive (Mother)	Positive	Psychoeducation	4	6	Complete	No	Yes	No	No	No	No	No	No	No	No	NO	Complete	0	0	7	3	0	0	0	0	0	0	0	0	0	0	0	0	0	0	0	0	0	7	3	Complete
44	16	19	Male		Incomplete secondary	Never married	Family/relative	Both parents alive	Positive	Brief intervention	34	9	Complete	No	Yes	No	No	No	No	No	No	No	No	NO	Complete	0	0	11	3	0	0	0	0	0	0	0	0	0	0	0	0	0	0	0	0	0	11	3	Complete
45	12	18	Male		Incomplete secondary	Never married	Family/relative	Both parents alive	Positive	Psychoeducation	4	6	Complete	No	Yes	Yes	No	No	No	No	No	No	No	NO	Complete	0	0	7	5	11	0	0	0	0	2	0	0	0	0	0	0	0	0	0	0	0	18	7	Complete
47	20	19	Female		Complete secondary	Never married	Family/relative	One parent alive (Father)	Positive	Brief intervention	34	11	Complete	No	Yes	No	No	No	No	No	No	No	No	NO	Complete	0	0	2	3	0	0	0	0	0	0	0	0	0	0	0	0	0	0	0	0	0	2	3	Complete
49	19	22	Female		Complete secondary	Never married	Family/relative	One parent alive (Mother)	Positive	Psychoeducation	1	10	Complete	Yes	No	No	No	No	No	No	No	No	No	NO	Complete	11	9	0	21	0	0	0	0	0	20	0	0	0	0	0	0	0	0	0	0	0	11	50	Complete
50	1455	20	Female		Tertiary +	Never married	Family/relative	One parent alive (Father)	Positive	Brief intervention	34	10	Complete	No	Yes	No	No	No	No	No	No	No	No	NO	Complete	0	0	3	2	0	0	0	0	0	0	0	0	0	0	0	0	0	0	0	0	0	3	2	Complete
52	20	23	Female		Tertiary +	Never married	Family/relative	Both parents alive	Negative	Brief intervention	33	10	Complete	No	Yes	No	No	No	No	No	No	No	No	NO	Complete	0	0	2	0	0	0	0	0	0	0	0	0	0	0	0	0	0	0	0	0	0	2	0	Complete
53	20	22	Female		Complete secondary	Never married	Alone	One parent alive (Father)	Positive	Brief intervention	34	16	Complete	Yes	Yes	No	No	No	No	No	No	No	No	NO	Complete	3	0	17	13	0	13	0	11	0	0	0	0	0	0	0	0	0	0	0	0	0	20	37	Complete
54	20	22	Female		Tertiary +	Never married	Alone	Both parents died	Negative	Psychoeducation	4	5	Complete	No	Yes	Yes	No	No	No	No	No	No	No	NO	Complete	0	0	14	23	6	5	0	0	0	0	0	0	0	0	0	0	0	0	0	0	0	20	28	Complete
57	20	15	Male		Incomplete secondary	Never married	Family/relative	One parent alive (Father)	Unknown	Brief intervention	34	8	Complete	Yes	Yes	Yes	No	Yes	Yes	No	No	No	No	NO	Complete	9	22	2	2	6	6	0	0	2	20	0	0	0	0	0	0	0	0	0	0	0	19	50	Complete
59	16	17	Male		Incomplete secondary	Never married	Family/relative	One parent alive (Mother)	Negative	Psychoeducation	3	5	Complete	No	Yes	Yes	No	No	No	No	No	No	No	NO	Complete	0	0	3	0	3	0	0	0	0	0	0	0	0	0	0	0	0	0	0	0	0	6	0	Complete
61	22	14	Female		Incomplete secondary	Never married	Family/relative	Both parents alive	Unknown	Brief intervention	34	16	Complete	No	Yes	No	No	No	No	No	No	No	No	NO	Complete	0	16	17	20	0	0	0	0	0	15	0	0	0	0	0	0	0	0	0	0	0	17	51	Complete
62	13	17	Female		Incomplete secondary	Never married	Family/relative	Both parents alive	Positive	Brief intervention	34	9	Complete	No	Yes	No	No		No	No	No	No	No	NO	Complete	0		5		0		0		0		0		0		0		0		0		0	5		Complete
64	16	18	Female		Incomplete secondary	Never married	Family/relative	One parent alive (Mother)	Unknown	Psychoeducation	3	5	Complete	No	Yes	Yes	No	No	No	No	No	No	No	NO	Complete	0	0	0	0	6	0	0	0	0	0	0	0	0	0	0	0	0	0	0	0	0	6	0	Complete
65	-710	15	Female		Incomplete secondary	Never married	Family/relative	Both parents died	Unknown	Psychoeducation	3	5	Complete	No	Yes	Yes	No	No	No	No	No	No	No	NO	Complete	0	0	6	6	6	8	0	0	0	0	0	0	0	0	0	0	0	0	0	0	0	12	14	Complete
66	11	16	Male		Incomplete secondary	Never married	Alone	Both parents alive	Positive	Brief intervention	34	10	Complete	No	Yes	Yes	No	No	No	No	No	No	No	NO	Complete	0	0	6	12	9	0	0	0	0	0	0	0	0	0	0	0	0	0	0	0	0	15	12	Complete
67	16	18	Male		Incomplete secondary	Never married	Family/relative	Both parents alive	Unknown	Brief intervention	34	10	Complete	No	Yes	Yes	No	Yes	No	No	No	No	No	NO	Complete	0	0	11	6	6	8	0	0	0	0	0	0	0	0	0	0	0	0	0	0	0	17	14	Complete
68	21	16	Female		Incomplete secondary	Never married	Family/relative	Both parents alive	Negative	Brief intervention	34	9	Complete	No	No	Yes	No	No	No	No	No	No	No	NO	Complete	0	0	0	16	5	17	0	0	0	0	0	0	0	0	0	0	0	0	0	0	0	5	33	Complete
69	23	17	Male		Incomplete secondary	Never married	Family/relative	Both parents died	Negative	Brief intervention	34	10	Complete	No	No	Yes	No	No	No	No	No	No	No	NO	Complete	0	0	0	0	3	3	0	0	0	0	0	0	0	0	0	0	0	0	0	0	0	3	3	Complete
70	-44620	16	Female		Complete primary	Never married	Family/relative	Both parents died	Positive	Psychoeducation	3	9	Complete	No	Yes	No	No	No	No	No	No	No	No	NO	Complete	0	0	2	0	0	0	0	0	0	0	0	0	0	0	0	0	0	0	0	0	0	2	0	Complete
71	16	17	Male		Incomplete secondary	Never married	Family/relative	Both parents alive	Positive	Brief intervention	34	10	Complete	No	Yes	No	No	No	No	No	No	No	No	NO	Complete	0	0	3	0	0	0	0	0	0	0	0	0	0	0	0	0	0	0	0	0	0	3	0	Complete
72	14	15	Male		Incomplete secondary	Never married	Family/relative	Both parents alive	Negative	Brief intervention	34	8	Complete	Yes	Yes	Yes	No	No	No	No	No	No	No	NO	Complete	9	3	0	0	0	3	0	0	0	0	0	0	0	0	0	0	0	0	0	0	0	9	6	Complete
[truncated: 106 more columns]
